# Supplementary material for: Bioactive Peptide Profiling in Collagen Hydrolysates: Comparative Analysis Using Targeted and Untargeted Liquid Chromatography–Tandem Mass Spectrometry Quantification
Source: Molecules. 2024 May 31;29(11):2592. doi: 10.3390/molecules29112592 (PMC11173644; doi:10.3390/molecules29112592)
Supplement: Supplementary file 1 [file molecules-29-02592-s001.zip]

Archive with 1 entries (1 files):
- molecules-3027372-supplementary.pdf
